# Supplementary material for: Distinctive features of single nucleotide alterations in induced pluripotent stem cells with different types of DNA repair deficiency disorders
Source: Sci Rep. 2016 May 20;6:26342. doi: 10.1038/srep26342 (PMC4873825; doi:10.1038/srep26342)
Supplement: Supplementary Table S1 [file srep26342-s2.xls]

## Sheet: XP3OS
Supplemental Table 1. List of all mutations identified in XPAiPS-O1 cells
hg19	Genomic	Ref	Alt	Annotation	Gene	Genotype		Allelic depth		Description
	coordinate					XP3OS	XP3OS-iPS	XP3OS	XP3OS-iPS
chr1	7837418	T	A	Intronic	VAMP3	Ref / Ref	Ref / Alt	73,0	24,29	vesicle-associated membrane protein 3
chr1	9561364	C	T	Intergenic	SPSB1,SLC25A33	Ref / Ref	Ref / Alt	144,0	97,83	solute carrier family 25 (pyrimidine nucleotide carrier), member 33
chr1	15755221	C	T	3' UTR	EFHD2	Ref / Ref	Ref / Alt	55,0	33,32	EF-hand domain family, member D2
chr1	22855210	G	T	3' UTR	ZBTB40	Ref / Alt	Ref / Ref	7,4	9,0	zinc finger and BTB domain containing 40
chr1	23381666	C	T	Intronic	KDM1A	Ref / Ref	Ref / Alt	184,0	102,98	lysine (K)-specific demethylase 1A
chr1	24857658	T	-	Intronic	RCAN3	Ref / Ref	Ref / Alt	19,0	12,7	RCAN family member 3
chr1	36769454	G	A	CDS (non-synonymous)	THRAP3	Ref / Ref	Ref / Alt	12,0	12,7	thyroid hormone receptor associated protein 3
chr1	36769455	G	A	CDS (non-synonymous)	THRAP3	Ref / Ref	Ref / Alt	13,0	13,7	thyroid hormone receptor associated protein 3
chr1	43239283	C	T	CDS (non-synonymous)	C1orf50	Ref / Ref	Ref / Alt	138,0	92,93	chromosome 1 open reading frame 50
chr1	47644802	T	C	Upstream	LINC00853	Ref / Ref	Ref / Alt	15,0	10,6	long intergenic non-protein coding RNA 853
chr1	51766179	T	A	Intronic	TTC39A	Ref / Ref	Ref / Alt	134,0	87,72	tetratricopeptide repeat domain 39A
chr1	53554460	C	G	Intronic	SLC1A7	Ref / Ref	Ref / Alt	10,0	9,5	solute carrier family 1 (glutamate transporter), member 7
chr1	81050183	G	T	Intergenic	ELTD1,LPHN2	Ref / Ref	Ref / Alt	17,0	6,8	latrophilin 2
chr1	109840214	C	A	CDS (non-synonymous)	MYBPHL	Ref / Ref	Ref / Alt	34,0	11,13	myosin binding protein H-like
chr1	110018469	C	T	Intronic	SYPL2	Ref / Ref	Ref / Alt	50,0	29,22	synaptophysin-like 2
chr1	117654586	G	A	3' UTR	TRIM45	Ref / Ref	Ref / Alt	12,0	4,5	tripartite motif containing 45
chr1	145587859	T	-	Intronic	NBPF10,NUDT17	Ref / Ref	Ref / Alt	9,0	5,6	neuroblastoma breakpoint family, member 10
chr1	150960808	A	G	CDS (synonymous)	ANXA9	Ref / Ref	Ref / Alt	93,0	63,44	annexin A9
chr1	164781282	T	A	CDS (non-synonymous)	PBX1	Ref / Ref	Ref / Alt	69,0	33,40	pre-B-cell leukemia homeobox 1
chr1	167358897	C	T	CDS (stop gain)	POU2F1	Ref / Alt	Ref / Ref	101,56	190,0	POU class 2 homeobox 1
chr1	171833936	T	C	Intronic	DNM3	Ref / Ref	Ref / Alt	40,0	20,15	dynamin 3
chr1	174948083	T	-	Intronic	RABGAP1L	Ref / Alt	Ref / Ref	6,5	15,0	RAB GTPase activating protein 1-like
chr1	183100563	-	GT	Intronic	LAMC1	Alt / Alt	Ref / Alt	0,13	4,7	laminin, gamma 1 (formerly LAMB2)
chr1	183938527	G	A	CDS (synonymous)	COLGALT2	Ref / Ref	Ref / Alt	41,0	17,12	collagen beta(1-O)galactosyltransferase 2
chr1	201425254	C	T	Intergenic	TNNI1,PHLDA3	Ref / Ref	Ref / Alt	9,0	8,6	pleckstrin homology-like domain, family A, member 3
chr1	205043612	G	T	3' UTR	CNTN2	Ref / Ref	Ref / Alt	119,0	89,75	contactin 2 (axonal)
chr1	207076830	G	A	3' UTR	FAIM3,IL24	Ref / Ref	Ref / Alt	67,0	26,31	Fas apoptotic inhibitory molecule 3
chr1	218610663	T	-	Intronic	TGFB2	Alt / Alt	Ref / Alt	0,8	4,4	transforming growth factor, beta 2
chr1	219582809	C	T	Intergenic	LYPLAL1,RNU5F-1	Alt / Alt	Ref / Ref	0,23	13,0	NA
chr1	229387253	A	G	Intergenic	RHOU,RAB4A	Ref / Ref	Ref / Alt	56,0	22,17	RAB4A, member RAS oncogene family
chr1	237955682	C	T	Intronic	RYR2	Ref / Alt	Ref / Ref	4,5	12,0	ryanodine receptor 2 (cardiac)
chr1	249120757	G	C	Upstream	SH3BP5L;MIR3124	Ref / Ref	Ref / Alt	57,0	45,29	NA
chr2	19678840	T	-	Intergenic	OSR1,FLJ12334	Ref / Alt	Ref / Ref	17,13	27,0	odd-skipped related 1 (Drosophila)
chr2	20169510	T	-	Intronic	WDR35	Ref / Alt	Ref / Ref	7,7	9,0	WD repeat domain 35
chr2	27732641	T	A	Intronic	GCKR	Ref / Alt	Ref / Ref	12,7	19,0	glucokinase (hexokinase 4) regulator
chr2	29415508	G	A	Downstream	ALK	Ref / Ref	Ref / Alt	16,0	4,6	anaplastic lymphoma receptor tyrosine kinase
chr2	32654349	G	A	CDS (non-synonymous)	BIRC6	Ref / Ref	Ref / Alt	33,0	15,21	baculoviral IAP repeat containing 6
chr2	79385574	G	A	CDS (non-synonymous)	REG3A	Ref / Alt	Ref / Ref	27,15	39,0	regenerating islet-derived 3 alpha
chr2	95814620	C	T	3' UTR	ZNF514	Ref / Ref	Ref / Alt	98,0	35,35	zinc finger protein 514
chr2	95824590	G	T	Intronic	ZNF514	Ref / Ref	Ref / Alt	58,0	20,22	zinc finger protein 514
chr2	97523619	C	T	Intronic	ANKRD39	Ref / Ref	Ref / Alt	87,0	65,67	ankyrin repeat domain 39
chr2	99779642	C	A	Downstream	LIPT1	Ref / Ref	Ref / Alt	15,0	7,4	lipoyltransferase 1
chr2	120317621	C	T	Intronic	PCDP1	Ref / Ref	Ref / Alt	12,0	6,6	primary ciliary dyskinesia protein 1
chr2	121311936	C	T	Intergenic	LOC84931,GLI2	Ref / Ref	Ref / Alt	37,0	18,17	uncharacterized LOC84931
chr2	122202600	A	G	Intronic	CLASP1	Ref / Ref	Ref / Alt	42,0	28,16	cytoplasmic linker associated protein 1
chr2	128186145	A	G	CDS (non-synonymous)	PROC	Ref / Ref	Ref / Alt	56,0	45,48	protein C (inactivator of coagulation factors Va and VIIIa)
chr2	128317461	C	G	Intronic	MYO7B	Ref / Ref	Ref / Alt	25,0	19,26	myosin VIIB
chr2	129338809	G	C	Intergenic	HS6ST1,LOC389033	Ref / Ref	Ref / Alt	59,0	24,21	heparan sulfate 6-O-sulfotransferase 1
chr2	140997060	A	C	CDS (non-synonymous)	LRP1B	Ref / Ref	Ref / Alt	76,0	36,24	low density lipoprotein receptor-related protein 1B
chr2	153191882	G	A	5' UTR	FMNL2	Ref / Ref	Ref / Alt	19,0	14,15	formin-like 2
chr2	162092722	T	A	Downstream	TANK	Ref / Alt	Ref / Ref	10,11	13,0	TRAF family member-associated NFKB activator
chr2	166003369	T	C	CDS (synonymous)	SCN3A	Ref / Ref	Ref / Alt	201,0	73106	sodium channel, voltage-gated, type III, alpha subunit
chr2	179659602	G	A	Intronic	TTN	Ref / Ref	Ref / Alt	85,0	33,30	titin
chr2	200804776	G	T	Intronic	TYW5	Ref / Ref	Ref / Alt	92,0	34,45	tRNA-yW synthesizing protein 5
chr2	202073872	G	A	CDS (non-synonymous)	CASP10	Ref / Ref	Ref / Alt	104,0	51,44	caspase 10, apoptosis-related cysteine peptidase
chr2	210678321	C	T	CDS (non-synonymous)	UNC80	Ref / Ref	Ref / Alt	27,0	9,12	unc-80 homolog (C. elegans)
chr2	215013801	G	A	Intronic	SPAG16	Ref / Alt	Alt / Alt	4,6	0,17	sperm associated antigen 16
chr2	217142310	C	T	Intronic	2014-03-04	Ref / Ref	Ref / Alt	103,0	65,66	membrane-associated ring finger (C3HC4) 4, E3 ubiquitin protein ligase
chr2	217731112	A	C	Intergenic	TNP1,DIRC3	Ref / Ref	Ref / Alt	11,0	5,3	transition protein 1 (during histone to protamine replacement)
chr2	219509714	C	T	CDS (non-synonymous)	ZNF142	Ref / Ref	Ref / Alt	12,0	7,7	zinc finger protein 142
chr2	220379604	G	A	CDS (non-synonymous)	ASIC4	Ref / Ref	Ref / Alt	88,0	56,68	acid-sensing (proton-gated) ion channel family member 4
chr2	239974539	G	A	3' UTR	HDAC4	Ref / Ref	Ref / Alt	129,0	72,76	histone deacetylase 4
chr2	239974540	T	A	3' UTR	HDAC4	Ref / Ref	Ref / Alt	128,0	72,77	histone deacetylase 4
chr2	242756720	A	G	Intronic	NEU4	Ref / Alt	Ref / Ref	8,7	11,0	sialidase 4
chr3	10143086	T	A	3' UTR	FANCD2	Ref / Ref	Ref / Alt	39,0	25,16	Fanconi anemia, complementation group D2
chr3	15483194	G	A	3' UTR	EAF1	Ref / Ref	Ref / Alt	122,0	43,44	ELL associated factor 1
chr3	30029760	C	T	Intronic	RBMS3	Ref / Ref	Ref / Alt	46,0	14,13	RNA binding motif, single stranded interacting protein 3
chr3	33617556	C	A	Intronic	CLASP2	Ref / Ref	Ref / Alt	12,0	6,7	cytoplasmic linker associated protein 2
chr3	38753889	G	A	CDS (synonymous)	SCN10A	Ref / Ref	Ref / Alt	66,0	42,33	sodium channel, voltage-gated, type X, alpha subunit
chr3	47887741	G	A	CDS (synonymous)	DHX30	Ref / Ref	Ref / Alt	67,0	39,33	DEAH (Asp-Glu-Ala-His) box polypeptide 30
chr3	48620503	G	A	Intronic	COL7A1	Ref / Ref	Ref / Alt	32,0	12,21	collagen, type VII, alpha 1
chr3	49740859	G	A	Splicing	RNF123	Ref / Ref	Ref / Alt	53,0	21,40	NA
chr3	57620446	G	A	CDS (synonymous)	DENND6A	Ref / Ref	Ref / Alt	63,0	30,21	DENN/MADD domain containing 6A
chr3	61739259	G	T	Intronic	PTPRG	Ref / Ref	Ref / Alt	11,0	9,5	protein tyrosine phosphatase, receptor type, G
chr3	73112489	A	G	Intronic	PPP4R2	Ref / Alt	Ref / Ref	11,6	17,0	protein phosphatase 4, regulatory subunit 2
chr3	74955847	A	C	Intergenic	CNTN3,MIR4444-1	Ref / Ref	Ref / Alt	47,0	24,16	NA
chr3	97954595	T	A	Intergenic	OR5H15,OR5H6	Ref / Alt	Ref / Ref	7,5	9,0	olfactory receptor, family 5, subfamily H, member 6
chr3	98188436	C	T	CDS (non-synonymous)	OR5K1	Ref / Ref	Ref / Alt	57,0	27,25	olfactory receptor, family 5, subfamily K, member 1
chr3	122478032	-	CACA	Intronic	HSPBAP1	Ref / Alt	Alt / Alt	10,7	0,9	HSPB (heat shock 27kDa) associated protein 1
chr3	127200266	C	G	Intergenic	PLXNA1,TPRA1	Ref / Ref	Ref / Alt	14,0	4,4	transmembrane protein, adipocyte asscociated 1
chr3	156864551	T	A	Intergenic	LOC339894,CCNL1	Ref / Alt	Alt / Alt	6,4	0,8	cyclin L1
chr3	167727338	A	C	Downstream	GOLIM4	Ref / Ref	Ref / Alt	46,0	35,20	golgi integral membrane protein 4
chr4	27278677	G	T	Intergenic	STIM2,MIR4275	Ref / Ref	Ref / Alt	172,0	74,57	stromal interaction molecule 2
chr4	75167731	A	G	3' UTR	MTHFD2L	Ref / Ref	Ref / Alt	51,0	24,23	methylenetetrahydrofolate dehydrogenase (NADP+ dependent) 2-like
chr4	99823125	G	T	CDS (synonymous)	EIF4E	Ref / Ref	Ref / Alt	18,0	7,8	eukaryotic translation initiation factor 4E
chr4	99823223	T	G	Intronic	EIF4E	Ref / Ref	Ref / Alt	14,0	7,4	eukaryotic translation initiation factor 4E
chr4	119609026	G	A	Intronic	METTL14	Ref / Ref	Ref / Alt	18,0	8,15	methyltransferase like 14
chr4	169208115	C	A	Intronic	DDX60	Ref / Ref	Ref / Alt	21,0	7,9	DEAD (Asp-Glu-Ala-Asp) box polypeptide 60
chr4	169208117	T	G	Intronic	DDX60	Ref / Ref	Ref / Alt	22,0	7,10	DEAD (Asp-Glu-Ala-Asp) box polypeptide 60
chr4	169930211	AA	-	Intronic	CBR4	Ref / Alt	Ref / Ref	12,7	17,0	carbonyl reductase 4
chr4	173734630	G	A	Intronic	GALNTL6	Ref / Ref	Ref / Alt	34,0	25,27	UDP-N-acetyl-alpha-D-galactosamine:polypeptide N-acetylgalactosaminyltransferase-like 6
chr5	663478	C	A	3' UTR	TPPP	Ref / Ref	Ref / Alt	166,0	101107	tubulin polymerization promoting protein
chr5	32059478	G	A	Intronic	PDZD2	Ref / Ref	Ref / Alt	40,0	28,28	PDZ domain containing 2
chr5	33468311	G	C	Downstream	TARS	Ref / Ref	Ref / Alt	75,0	31,33	threonyl-tRNA synthetase
chr5	41739505	C	G	CDS (non-synonymous)	OXCT1	Ref / Ref	Ref / Alt	151,0	61,49	3-oxoacid CoA transferase 1
chr5	94044288	G	A	CDS (non-synonymous)	MCTP1	Ref / Ref	Ref / Alt	78,0	33,51	multiple C2 domains, transmembrane 1
chr5	133483928	G	A	Downstream	TCF7	Ref / Ref	Ref / Alt	32,0	18,21	transcription factor 7 (T-cell specific, HMG-box)
chr5	139124942	C	T	Intergenic	CXXC5,PSD2	Ref / Ref	Ref / Alt	21,0	9,14	pleckstrin and Sec7 domain containing 2
chr5	139124943	C	T	Intergenic	CXXC5,PSD2	Ref / Ref	Ref / Alt	21,0	9,14	pleckstrin and Sec7 domain containing 2
chr5	140433047	A	C	CDS (synonymous)	PCDHB1	Ref / Ref	Ref / Alt	308,0	155153	protocadherin beta 1
chr5	176882768	G	T	CDS (synonymous)	PRR7	Ref / Ref	Ref / Alt	22,0	16,15	proline rich 7 (synaptic)
chr6	31324025	G	A	CDS (non-synonymous)	HLA-B	Alt / Alt	Ref / Alt	0,9	7,4	major histocompatibility complex, class I, B
chr6	42600697	T	-	Intronic	UBR2	Ref / Ref	Ref / Alt	19,0	11,11	ubiquitin protein ligase E3 component n-recognin 2
chr6	105300103	T	C	Intronic	HACE1	Ref / Alt	Ref / Ref	5,3	15,0	HECT domain and ankyrin repeat containing E3 ubiquitin protein ligase 1
chr6	132475682	TA	-	ncRNA	LOC100507254	Ref / Alt	Ref / Ref	11,8	14,0	uncharacterized LOC100507254
chr6	133079181	T	C	Intronic	VNN2	Ref / Ref	Ref / Alt	19,0	6,7	vanin 2
chr6	155129733	G	A	Intronic	SCAF8	Ref / Alt	Ref / Ref	9,9	10,0	SR-related CTD-associated factor 8
chr7	6730832	C	T	CDS (non-synonymous)	ZNF12	Ref / Ref	Ref / Alt	152,0	44,53	zinc finger protein 12
chr7	11485916	G	-	CDS (frameshift)	THSD7A	Ref / Ref	Ref / Alt	109,0	49,42	thrombospondin, type I, domain containing 7A
chr7	31148390	G	A	3' UTR	ADCYAP1R1	Ref / Alt	Ref / Ref	20,12	30,0	adenylate cyclase activating polypeptide 1 (pituitary) receptor type I
chr7	44695838	G	A	Intronic	OGDH	Ref / Ref	Ref / Alt	41,0	14,10	oxoglutarate (alpha-ketoglutarate) dehydrogenase (lipoamide)
chr7	57531952	G	A	3' UTR	ZNF716	Ref / Ref	Ref / Alt	77,0	34,28	zinc finger protein 716
chr7	70236468	G	A	Intronic	AUTS2	Ref / Ref	Ref / Alt	392,0	210190	autism susceptibility candidate 2
chr7	70236469	G	A	Intronic	AUTS2	Ref / Ref	Ref / Alt	392,0	210190	autism susceptibility candidate 2
chr7	76823151	C	T	3' UTR	FGL2	Ref / Ref	Ref / Alt	120,0	60,49	fibrinogen-like 2
chr7	94035697	G	A	Intronic	COL1A2	Ref / Ref	Ref / Alt	57,0	32,28	collagen, type I, alpha 2
chr7	96643222	G	A	ncRNA	DLX6-AS1	Ref / Ref	Ref / Alt	55,0	36,23	DLX6 antisense RNA 1
chr7	98625670	G	A	3' UTR	SMURF1	Ref / Ref	Ref / Alt	92,0	47,46	SMAD specific E3 ubiquitin protein ligase 1
chr7	117876264	A	G	Intronic	ANKRD7	Ref / Alt	Ref / Ref	10,7	13,0	ankyrin repeat domain 7
chr7	150384048	A	G	Intronic	GIMAP2	Ref / Alt	Ref / Ref	4,6	19,0	GTPase, IMAP family member 2
chr7	150446751	C	T	Intergenic	GIMAP1-GIMAP5,TMEM176B	Ref / Ref	Ref / Alt	86,0	42,52	GTPase, IMAP family member 5
chr7	150446752	C	T	Intergenic	GIMAP1-GIMAP5,TMEM176B	Ref / Ref	Ref / Alt	86,0	42,52	GTPase, IMAP family member 5
chr7	155294781	T	C	3' UTR	CNPY1	Ref / Ref	Ref / Alt	39,0	21,14	canopy 1 homolog (zebrafish)
chr8	2662323	T	A	Intergenic	MYOM2,CSMD1	Ref / Alt	Ref / Ref	15,8	24,0	CUB and Sushi multiple domains 1
chr8	8860525	G	A	5' UTR	ERI1	Ref / Ref	Ref / Alt	62,0	38,33	exoribonuclease 1
chr8	17042190	G	A	Intronic	ZDHHC2	Ref / Ref	Ref / Alt	167,0	75,72	zinc finger, DHHC-type containing 2
chr8	17042191	G	A	Intronic	ZDHHC2	Ref / Ref	Ref / Alt	169,0	76,75	zinc finger, DHHC-type containing 2
chr8	81548930	G	T	3' UTR	ZNF704	Ref / Ref	Ref / Alt	151,0	111,78	zinc finger protein 704
chr8	97270889	T	G	CDS (non-synonymous)	MTERFD1	Ref / Ref	Ref / Alt	34,0	21,19	MTERF domain containing 1
chr8	122655093	C	-	ncRNA	HAS2-AS1	Alt / Alt	Ref / Alt	0,8	6,10	HAS2 antisense RNA 1
chr8	130772882	T	A	Intronic	GSDMC	Ref / Alt	Ref / Ref	4,4	9,0	gasdermin C
chr9	5054822	G	A	CDS (non-synonymous)	JAK2	Ref / Ref	Ref / Alt	53,0	26,26	Janus kinase 2
chr9	89369768	T	A	Intergenic	ZCCHC6,GAS1	Ref / Ref	Ref / Alt	18,0	5,6	growth arrest-specific 1
chr9	108424742	G	-	5' UTR	TAL2	Ref / Ref	Ref / Alt	168,0	74,69	T-cell acute lymphocytic leukemia 2
chr9	108424743	A	T	5' UTR	TAL2	Ref / Ref	Ref / Alt	168,0	83,68	T-cell acute lymphocytic leukemia 2
chr9	117400753	G	A	Intronic	C9orf91	Ref / Ref	Ref / Alt	36,0	13,24	chromosome 9 open reading frame 91
chr9	126118559	G	C	CDS (non-synonymous)	CRB2	Ref / Ref	Ref / Alt	16,0	15,11	crumbs homolog 2 (Drosophila)
chr9	129946600	G	A	Intronic	RALGPS1	Ref / Ref	Ref / Alt	8,0	9,5	Ral GEF with PH domain and SH3 binding motif 1
chr9	132677040	A	G	Intronic	FNBP1	Ref / Ref	Ref / Alt	9,0	4,6	formin binding protein 1
chr9	139401050	G	C	CDS (non-synonymous)	NOTCH1	Ref / Ref	Ref / Alt	23,0	7,10	notch 1
chr9	140057465	G	A	Intronic	GRIN1	Ref / Ref	Ref / Alt	46,0	35,22	glutamate receptor, ionotropic, N-methyl D-aspartate 1
chr9	140057466	G	A	Intronic	GRIN1	Ref / Ref	Ref / Alt	45,0	35,22	glutamate receptor, ionotropic, N-methyl D-aspartate 1
chr10	5791102	G	A	CDS (synonymous)	FAM208B	Ref / Ref	Ref / Alt	64,0	37,26	family with sequence similarity 208, member B
chr10	29137103	G	T	Intergenic	LINC00837,LYZL1	Ref / Ref	Ref / Alt	64,0	23,31	long intergenic non-protein coding RNA 837
chr10	33623624	C	G	5' UTR	NRP1	Ref / Ref	Ref / Alt	10,0	8,8	neuropilin 1
chr10	35415383	T	A	Upstream	CREM	Ref / Ref	Ref / Alt	33,0	9,16	cAMP responsive element modulator
chr10	54730769	A	T	Intergenic	MBL2,PCDH15	Ref / Alt	Ref / Ref	8,6	11,0	mannose-binding lectin (protein C) 2, soluble
chr10	58867234	A	-	Intergenic	ZWINT,MIR3924	Ref / Ref	Ref / Alt	19,0	7,6	microRNA 3924
chr10	79951785	C	T	Intergenic	RPS24,LINC00856	Ref / Ref	Ref / Alt	9,0	5,7	long intergenic non-protein coding RNA 856
chr10	116044587	C	T	Intronic	VWA2	Ref / Alt	Alt / Alt	5,6	0,8	von Willebrand factor A domain containing 2
chr11	2007713	A	T	ncRNA	MRPL23-AS1	Ref / Ref	Ref / Alt	28,0	14,17	MRPL23 antisense RNA 1
chr11	2432527	T	A	Intronic	TRPM5	Ref / Ref	Ref / Alt	11,0	6,5	transient receptor potential cation channel, subfamily M, member 5
chr11	65830718	T	C	Intronic	SF3B2	Ref / Ref	Ref / Alt	86,0	54,55	splicing factor 3b, subunit 2, 145kDa
chr11	67798363	T	C	Intronic	NDUFS8	Ref / Ref	Ref / Alt	15,0	15,8	NADH dehydrogenase (ubiquinone) Fe-S protein 8, 23kDa (NADH-coenzyme Q reductase)
chr11	67838036	G	A	Intronic	CHKA	Ref / Ref	Ref / Alt	8,0	5,6	choline kinase alpha
chr11	78380276	C	T	CDS (non-synonymous)	TENM4	Ref / Ref	Ref / Alt	161,0	100,85	teneurin transmembrane protein 4
chr11	89942036	C	T	Intronic	CHORDC1	Ref / Ref	Ref / Alt	67,0	41,38	cysteine and histidine-rich domain (CHORD) containing 1
chr11	99690286	T	G	CDS (non-synonymous)	CNTN5	Ref / Alt	Ref / Ref	7,5	22,0	contactin 5
chr11	118348717	C	T	CDS (non-synonymous)	MLL	Ref / Ref	Ref / Alt	75,0	45,23	lysine (K)-specific methyltransferase 2A
chr11	118348718	C	T	CDS (non-synonymous)	MLL	Ref / Ref	Ref / Alt	76,0	45,24	lysine (K)-specific methyltransferase 2A
chr12	65175021	G	A	Intergenic	GNS,TBC1D30	Ref / Ref	Ref / Alt	31,0	31,19	glucosamine (N-acetyl)-6-sulfatase
chr12	70990134	C	A	Intronic	PTPRB	Ref / Alt	Ref / Ref	8,5	12,0	protein tyrosine phosphatase, receptor type, B
chr12	81655736	A	G	3' UTR	PPFIA2	Ref / Ref	Ref / Alt	42,0	18,20	protein tyrosine phosphatase, receptor type, f polypeptide (PTPRF), interacting protein (liprin), alpha 2
chr12	104337025	G	A	CDS (synonymous)	HSP90B1	Ref / Ref	Ref / Alt	69,0	43,34	heat shock protein 90kDa beta (Grp94), member 1
chr12	109520792	C	T	CDS (stop gain)	USP30	Ref / Ref	Ref / Alt	62,0	31,25	ubiquitin specific peptidase 30
chr12	109723077	-	GC	Intronic	FOXN4	Alt / Alt	Ref / Alt	0,10	3,5	forkhead box N4
chr12	110341079	G	A	Intronic	TCHP	Ref / Ref	Ref / Alt	28,0	16,18	trichoplein, keratin filament binding
chr12	117287653	T	C	Intronic	RNFT2	Ref / Alt	Ref / Ref	21,12	31,0	ring finger protein, transmembrane 2
chr12	120622885	A	C	Intronic	GCN1L1	Alt / Alt	Ref / Alt	0,12	9,8	GCN1 general control of amino-acid synthesis 1-like 1 (yeast)
chr13	20677068	G	A	Intergenic	ZMYM2,GJA3	Ref / Ref	Ref / Alt	212,0	127120	zinc finger, MYM-type 2
chr13	51286019	T	-	Downstream	DLEU7	Ref / Alt	Alt / Alt	6,7	0,11	deleted in lymphocytic leukemia, 7
chr13	65216577	C	A	Intergenic	OR7E156P,PCDH9	Ref / Ref	Ref / Alt	22,0	9,12	olfactory receptor, family 7, subfamily E, member 156 pseudogene
chr13	97986675	G	A	CDS (non-synonymous)	MBNL2	Ref / Ref	Ref / Alt	44,0	23,18	muscleblind-like splicing regulator 2
chr13	98860660	A	G	Intronic	FARP1	Ref / Alt	Ref / Ref	4,5	10,0	FERM, RhoGEF (ARHGEF) and pleckstrin domain protein 1 (chondrocyte-derived)
chr13	111956804	G	C	3' UTR	ARHGEF7	Ref / Alt	Ref / Ref	20,12	22,0	Rho guanine nucleotide exchange factor (GEF) 7
chr13	111956807	C	-	3' UTR	ARHGEF7	Ref / Alt	Ref / Ref	17,18	19,0	Rho guanine nucleotide exchange factor (GEF) 7
chr14	21970154	C	T	Intronic	METTL3	Ref / Ref	Ref / Alt	21,0	13,13	methyltransferase like 3
chr14	23518117	C	T	Intronic	CDH24	Ref / Ref	Ref / Alt	30,0	15,16	cadherin 24, type 2
chr14	23518118	C	T	Intronic	CDH24	Ref / Ref	Ref / Alt	31,0	15,16	cadherin 24, type 2
chr14	68273114	A	T	Intronic	ZFYVE26	Ref / Ref	Ref / Alt	35,0	14,19	zinc finger, FYVE domain containing 26
chr14	102482331	A	C	CDS (non-synonymous)	DYNC1H1	Ref / Ref	Ref / Alt	32,0	27,27	dynein, cytoplasmic 1, heavy chain 1
chr14	105851181	C	G	Intronic	PACS2	Ref / Ref	Ref / Alt	90,0	49,43	phosphofurin acidic cluster sorting protein 2
chr14	106733136	ACTG	-	Intergenic	ADAM6,LINC00226	Ref / Ref	Ref / Alt	63,0	28,29	long intergenic non-protein coding RNA 226
chr14	107170287	C	A	Intergenic	LINC00221	Ref / Ref	Ref / Alt	78,0	37,44	NA
chr15	30922783	T	A	Intronic	ARHGAP11B	Ref / Ref	Ref / Alt	10,0	10,6	Rho GTPase activating protein 11B
chr15	36984235	G	A	Intronic	C15orf41	Ref / Ref	Ref / Alt	10,0	5,8	chromosome 15 open reading frame 41
chr15	43818138	G	A	CDS (synonymous)	MAP1A	Ref / Ref	Ref / Alt	60,0	28,32	microtubule-associated protein 1A
chr15	48095726	T	C	Intergenic	SEMA6D,SLC24A5	Ref / Ref	Ref / Alt	23,0	14,12	sema domain, transmembrane domain (TM), and cytoplasmic domain, (semaphorin) 6D
chr15	52548788	G	A	Intronic	MYO5C	Ref / Ref	Ref / Alt	10,0	7,4	myosin VC
chr15	53086544	G	T	Intergenic	ONECUT1,WDR72	Ref / Ref	Ref / Alt	9,0	9,5	one cut homeobox 1
chr15	81571264	C	A	Intronic	IL16	Ref / Ref	Ref / Alt	67,0	35,48	interleukin 16
chr15	89416973	A	G	Intronic	ACAN	Ref / Ref	Ref / Alt	10,0	7,4	aggrecan
chr15	100941302	G	-	3' UTR	CERS3	Ref / Ref	Ref / Alt	61,0	26,31	ceramide synthase 3
chr15	102182427	C	T	3' UTR	TM2D3	Ref / Ref	Ref / Alt	129,0	53,57	TM2 domain containing 3
chr16	628995	GGGC	-	Intronic	PIGQ	Ref / Ref	Ref / Alt	18,0	9,6	phosphatidylinositol glycan anchor biosynthesis, class Q
chr16	832061	G	A	Intergenic	MIR662,RPUSD1	Ref / Ref	Ref / Alt	20,0	12,12	RNA pseudouridylate synthase domain containing 1
chr16	3712880	C	A	Intronic	TRAP1	Ref / Ref	Ref / Alt	110,0	57,41	TNF receptor-associated protein 1
chr16	34257410	C	T	Intergenic	LINC00273,UBE2MP1	Ref / Ref	Ref / Alt	52,0	38,21	ubiquitin-conjugating enzyme E2M pseudogene 1
chr16	50746110	A	T	CDS (non-synonymous)	NOD2	Ref / Ref	Ref / Alt	72,0	32,41	nucleotide-binding oligomerization domain containing 2
chr16	52641041	T	C	Upstream	LOC643714	Ref / Ref	Ref / Alt	363,0	197154	uncharacterized LOC643714
chr16	69602601	T	C	Intronic	NFAT5	Ref / Ref	Ref / Alt	27,0	10,11	nuclear factor of activated T-cells 5, tonicity-responsive
chr16	72143253	C	T	Intronic	DHX38	Ref / Ref	Ref / Alt	15,0	5,5	DEAH (Asp-Glu-Ala-His) box polypeptide 38
chr16	85722696	C	G	Upstream	GINS2	Alt / Alt	Ref / Alt	0,88	109119	GINS complex subunit 2 (Psf2 homolog)
chr16	89916750	G	A	CDS (synonymous)	SPIRE2	Ref / Ref	Ref / Alt	75,0	47,42	spire homolog 2 (Drosophila)
chr16	89916751	G	A	CDS (non-synonymous)	SPIRE2	Ref / Ref	Ref / Alt	74,0	47,42	spire homolog 2 (Drosophila)
chr17	10404196	A	G	Intronic	MYH1	Ref / Ref	Ref / Alt	30,0	16,9	myosin, heavy chain 1, skeletal muscle, adult
chr17	29421988	G	A	5' UTR	NF1	Ref / Ref	Ref / Alt	125,0	70,89	neurofibromin 1
chr17	29421989	G	A	5' UTR	NF1	Ref / Ref	Ref / Alt	125,0	71,88	neurofibromin 1
chr17	38282493	G	A	CDS (non-synonymous)	MSL1	Ref / Ref	Ref / Alt	89,0	39,36	male-specific lethal 1 homolog (Drosophila)
chr17	40123921	G	A	CDS (non-synonymous)	CNP	Ref / Ref	Ref / Alt	50,0	44,47	2',3'-cyclic nucleotide 3' phosphodiesterase
chr17	46189667	C	T	Intronic	SNX11	Ref / Ref	Ref / Alt	17,0	5,7	sorting nexin 11
chr17	48560550	A	G	Intronic	RSAD1	Ref / Ref	Ref / Alt	17,0	6,6	radical S-adenosyl methionine domain containing 1
chr17	56357021	G	A	Intronic	MPO	Ref / Ref	Ref / Alt	57,0	36,36	myeloperoxidase
chr18	8786117	C	A	Intronic	SOGA2	Ref / Alt	Ref / Ref	12,7	11,0	SOGA family member 2
chr18	33800110	G	A	CDS (synonymous)	MOCOS	Ref / Ref	Ref / Alt	36,0	12,10	molybdenum cofactor sulfurase
chr18	44057662	C	T	CDS (non-synonymous)	LOXHD1	Ref / Ref	Ref / Alt	142,0	64,78	lipoxygenase homology domains 1
chr18	67809450	C	T	Intronic	RTTN	Ref / Ref	Ref / Alt	58,0	35,23	rotatin
chr19	3457058	G	A	Intronic	NFIC	Ref / Alt	Ref / Ref	6,10	9,0	nuclear factor I/C (CCAAT-binding transcription factor)
chr19	4510389	C	A	Intronic	PLIN4	Ref / Alt	Ref / Ref	6,5	8,0	perilipin 4
chr19	5131481	G	A	CDS (synonymous)	KDM4B	Ref / Ref	Ref / Alt	23,0	12,11	lysine (K)-specific demethylase 4B
chr19	10131852	A	T	Intronic	RDH8	Ref / Alt	Ref / Ref	7,4	13,0	retinol dehydrogenase 8 (all-trans)
chr19	17113263	A	G	Intronic	CPAMD8	Ref / Ref	Ref / Alt	21,0	15,11	C3 and PZP-like, alpha-2-macroglobulin domain containing 8
chr19	18971131	G	A	CDS (synonymous)	UPF1	Ref / Ref	Ref / Alt	62,0	20,25	UPF1 regulator of nonsense transcripts homolog (yeast)
chr19	18971132	G	A	CDS (non-synonymous)	UPF1	Ref / Ref	Ref / Alt	61,0	21,24	UPF1 regulator of nonsense transcripts homolog (yeast)
chr19	19606466	T	A	Intronic	GATAD2A	Ref / Alt	Ref / Ref	4,6	14,0	GATA zinc finger domain containing 2A
chr19	23505750	TCC	-	Intergenic	ZNF724P,ZNF91	Ref / Alt	Ref / Ref	5,5	9,0	zinc finger protein 91
chr19	35330572	C	T	Intergenic	LOC400685,LOC100652909	Ref / Ref	Ref / Alt	40,0	32,20	uncharacterized LOC400685
chr19	39292820	G	A	Intronic	LGALS4	Ref / Ref	Ref / Alt	56,0	40,23	lectin, galactoside-binding, soluble, 4
chr19	39991072	C	A	Intronic	DLL3	Ref / Alt	Ref / Ref	24,16	42,0	delta-like 3 (Drosophila)
chr19	46627729	C	A	Intronic	IGFL3	Ref / Ref	Ref / Alt	42,0	11,15	IGF-like family member 3
chr19	46684461	T	G	Intergenic	IGFL2,DKFZp434J0226	Ref / Ref	Ref / Alt	14,0	7,5	IGF-like family member 2
chr19	49994659	A	T	ncRNA	RPL13AP5	Ref / Ref	Ref / Alt	14,0	8,5	ribosomal protein L13a pseudogene 5
chr19	58372704	T	A	3' UTR	ZNF587	Ref / Ref	Ref / Alt	59,0	32,27	zinc finger protein 587
chr20	29652141	G	T	Intergenic	MLLT10P1,DEFB115	Ref / Ref	Ref / Alt	110,0	59,49	myeloid/lymphoid or mixed-lineage leukemia (trithorax homolog, Drosophila); translocated to, 10 pseudogene 1
chr20	30781246	C	T	3' UTR	PLAGL2	Ref / Ref	Ref / Alt	31,0	15,19	pleiomorphic adenoma gene-like 2
chr20	32233175	C	-	3' UTR	CBFA2T2	Ref / Ref	Ref / Alt	180,0	91,89	core-binding factor, runt domain, alpha subunit 2; translocated to, 2
chr20	52840759	G	T	Intergenic	PFDN4,DOK5	Ref / Alt	Ref / Ref	4,4	12,0	prefoldin subunit 4
chr20	60969317	G	C	CDS (non-synonymous)	CABLES2	Ref / Ref	Ref / Alt	76,0	42,42	Cdk5 and Abl enzyme substrate 2
chr21	10906723	A	C	Downstream	TPTE	Ref / Alt	Ref / Ref	14,8	15,0	transmembrane phosphatase with tensin homology
chr21	19162709	C	A	ncRNA	C21orf91	Ref / Ref	Ref / Alt	99,0	50,53	chromosome 21 open reading frame 91
chr21	33368188	T	C	CDS (synonymous)	HUNK	Ref / Alt	Alt / Alt	9,7	0,9	hormonally up-regulated Neu-associated kinase
chr21	34860855	C	T	CDS (synonymous)	DNAJC28	Ref / Ref	Ref / Alt	217,0	135123	DnaJ (Hsp40) homolog, subfamily C, member 28
chr22	32886998	T	C	Intronic	FBXO7	Ref / Alt	Alt / Alt	9,6	0,8	F-box protein 7
chr22	41257414	A	T	CDS (non-synonymous)	DNAJB7	Ref / Ref	Ref / Alt	95,0	57,47	DnaJ (Hsp40) homolog, subfamily B, member 7
chr22	42091432	C	A	3' UTR	C22orf46	Ref / Ref	Ref / Alt	24,0	20,14	chromosome 22 open reading frame 46
chrX	21958851	A	G	5' UTR	SMS	Ref / Alt	Alt / Alt	6,4	0,17	spermine synthase
chrX	32827611	T	C	CDS (synonymous)	DMD	Ref / Ref	Ref / Alt	152,0	67,64	dystrophin
chrX	54824574	C	G	CDS (non-synonymous)	ITIH6	Ref / Ref	Ref / Alt	175,0	115,98	inter-alpha-trypsin inhibitor heavy chain family, member 6
chrX	57934467	T	G	CDS (synonymous)	ZXDA	Ref / Ref	Ref / Alt	107,0	44,40	zinc finger, X-linked, duplicated A
chrX	117956635	C	A	Intergenic	IL13RA1,ZCCHC12	Ref / Ref	Ref / Alt	181,0	60,81	zinc finger, CCHC domain containing 12
chrX	149983188	G	-	Intronic	CD99L2	Ref / Ref	Ref / Alt	26,0	16,12	CD99 molecule-like 2
chrX	151900040	T	G	CDS (non-synonymous)	MAGEA12	Ref / Ref	Ref / Alt	155,0	68,80	melanoma antigen family A, 12
chrX	154091464	G	A	CDS (synonymous)	F8	Ref / Ref	Ref / Alt	59,0	30,27	coagulation factor VIII, procoagulant component
