# Supplementary material for: Distinctive features of single nucleotide alterations in induced pluripotent stem cells with different types of DNA repair deficiency disorders
Source: Sci Rep. 2016 May 20;6:26342. doi: 10.1038/srep26342 (PMC4873825; doi:10.1038/srep26342)
Supplement: Supplementary Table S2 [file srep26342-s3.xls]

## Sheet: XPEMB-1
Supplemental Table 2. List of all mutations identified in XPAiPS-E3 cells
hg19	Genomic	Ref	Alt	Annotation	Gene	Genotype		Allelic depth		Description
	coordinate					XP3OS	XP3OS-iPS	XP3OS	XP3OS-iPS
chr1	3746585	T	G	Intronic	CEP104	Ref / Alt	Ref / Ref	4,4	8,0	centrosomal protein 104kDa
chr1	5058880	A	G	Intergenic	AJAP1,MIR4417	Ref / Ref	Ref / Alt	52,0	31,34	adherens junctions associated protein 1
chr1	6681943	C	T	3' UTR	PHF13	Ref / Ref	Ref / Alt	96,0	46,71	PHD finger protein 13
chr1	9673823	G	A	3' UTR	TMEM201	Ref / Ref	Ref / Alt	243,3	123117	transmembrane protein 201
chr1	15695865	G	T	Splicing	FHAD1	Ref / Ref	Ref / Alt	87,0	39,45	NA
chr1	24198647	G	A	Intergenic	FUCA1,CNR2	Ref / Alt	Ref / Ref	5,5	12,0	cannabinoid receptor 2 (macrophage)
chr1	39723485	C	T	Intronic	MACF1	Ref / Ref	Ref / Alt	109,0	55,70	microtubule-actin crosslinking factor 1
chr1	40840298	A	T	Intronic	SMAP2	Ref / Alt	Ref / Ref	11,11	15,0	small ArfGAP2
chr1	45472822	G	T	Intronic	HECTD3	Ref / Ref	Ref / Alt	49,0	32,22	HECT domain containing E3 ubiquitin protein ligase 3
chr1	46740390	G	A	Splicing	RAD54L	Ref / Ref	Ref / Alt	43,0	20,19	NA
chr1	55073017	G	A	Intronic	ACOT11	Ref / Ref	Ref / Alt	26,0	14,8	acyl-CoA thioesterase 11
chr1	84765360	T	A	Intronic	SAMD13	Ref / Ref	Ref / Alt	8,0	9,5	sterile alpha motif domain containing 13
chr1	110146645	G	C	CDS (non-synonymous)	GNAT2	Ref / Ref	Ref / Alt	36,0	25,21	guanine nucleotide binding protein (G protein), alpha transducing activity polypeptide 2
chr1	111032075	C	A	ncRNA	CYMP	Ref / Ref	Ref / Alt	40,0	28,32	chymosin pseudogene
chr1	155263387	G	A	Intronic	PKLR	Ref / Ref	Ref / Alt	0,13	20,28	pyruvate kinase, liver and RBC
chr1	157647906	G	T	Downstream	FCRL3	Ref / Ref	Ref / Alt	125,0	41,34	Fc receptor-like 3
chr1	200090093	C	T	Intronic	NR5A2	Ref / Ref	Ref / Alt	106,0	61,46	nuclear receptor subfamily 5, group A, member 2
chr1	202276070	G	A	Intronic	LGR6	Ref / Ref	Ref / Alt	45,0	28,19	leucine-rich repeat containing G protein-coupled receptor 6
chr1	202830748	GATCG	-	Upstream	LOC148709	Ref / Ref	Ref / Alt	8,0	11,8	actin pseudogene
chr1	207091139	T	-	Intronic	FAIM3	Ref / Ref	Ref / Alt	11,0	11,8	Fas apoptotic inhibitory molecule 3
chr1	212241715	A	-	Intronic	DTL	Ref / Alt	Alt / Alt	10,9	0,19	denticleless E3 ubiquitin protein ligase homolog (Drosophila)
chr1	225600352	A	-	Intronic	LBR	Ref / Alt	Ref / Ref	6,7	12,0	lamin B receptor
chr2	20871887	C	T	Downstream	GDF7	Ref / Alt	Ref / Ref	6,4	12,0	growth differentiation factor 7
chr2	21251311	C	A	CDS (non-synonymous)	APOB	Ref / Ref	Ref / Alt	76,0	38,39	apolipoprotein B (including Ag(x) antigen)
chr2	32448263	T	C	3' UTR	SLC30A6	Ref / Ref	Ref / Alt	242,0	136107	solute carrier family 30 (zinc transporter), member 6
chr2	37831675	G	A	Intergenic	QPCT,CDC42EP3	Ref / Ref	Ref / Alt	202,0	87,87	CDC42 effector protein (Rho GTPase binding) 3
chr2	54858400	C	A	CDS (non-synonymous)	SPTBN1	Ref / Ref	Ref / Alt	0,17	23,26	spectrin, beta, non-erythrocytic 1
chr2	84930816	T	-	Intronic	DNAH6	Ref / Ref	Ref / Alt	11,0	14,10	dynein, axonemal, heavy chain 6
chr2	166810161	G	A	Intronic	TTC21B	Ref / Alt	Ref / Ref	14,9	13,0	tetratricopeptide repeat domain 21B
chr2	176749611	G	A	Intergenic	ATP5G3,KIAA1715	Ref / Ref	Ref / Alt	106,0	54,49	KIAA1715
chr2	176749612	G	A	Intergenic	ATP5G3,KIAA1715	Ref / Ref	Ref / Alt	105,0	54,49	KIAA1715
chr2	178081361	G	A	Intronic	HNRNPA3	Ref / Ref	Ref / Alt	49,0	25,31	heterogeneous nuclear ribonucleoprotein A3
chr2	204292517	T	C	3' UTR	ABI2	Ref / Alt	Ref / Ref	90,88	97,0	abl-interactor 2
chr2	204301296	G	A	3' UTR	RAPH1	Ref / Alt	Ref / Ref	54,39	56,0	Ras association (RalGDS/AF-6) and pleckstrin homology domains 1
chr2	204301750	-	AC	3' UTR	RAPH1	Ref / Alt	Ref / Ref	63,44	65,0	Ras association (RalGDS/AF-6) and pleckstrin homology domains 1
chr2	204305093	T	C	CDS (synonymous)	RAPH1	Ref / Alt	Ref / Ref	22,41	33,0	Ras association (RalGDS/AF-6) and pleckstrin homology domains 1
chr2	204309325	G	A	Intronic	RAPH1	Ref / Alt	Ref / Ref	14,21	17,0	Ras association (RalGDS/AF-6) and pleckstrin homology domains 1
chr2	204322298	T	C	CDS (synonymous)	RAPH1	Ref / Alt	Ref / Ref	10,11	15,0	Ras association (RalGDS/AF-6) and pleckstrin homology domains 1
chr2	204355822	G	A	Intronic	RAPH1	Ref / Alt	Ref / Ref	21,20	13,0	Ras association (RalGDS/AF-6) and pleckstrin homology domains 1
chr2	204360201	A	G	Intronic	RAPH1	Ref / Alt	Ref / Ref	19,16	22,0	Ras association (RalGDS/AF-6) and pleckstrin homology domains 1
chr2	204737730	G	A	3' UTR	CTLA4	Ref / Ref	Ref / Alt	41,0	18,28	cytotoxic T-lymphocyte-associated protein 4
chr2	225449893	G	C	5' UTR	CUL3	Ref / Ref	Ref / Alt	12,0	10,9	cullin 3
chr2	231330916	A	C	Intronic	SP100	Ref / Ref	Ref / Alt	20,0	15,9	SP100 nuclear antigen
chr2	233399113	C	A	Intronic	CHRND	Ref / Ref	Ref / Alt	48,0	25,30	cholinergic receptor, nicotinic, delta (muscle)
chr3	3171709	A	G	Intronic	TRNT1	Ref / Alt	Ref / Ref	5,3	9,0	tRNA nucleotidyl transferase, CCA-adding, 1
chr3	3194378	C	A	Intronic	CRBN	Ref / Ref	Ref / Alt	28,0	11,9	cereblon
chr3	11372733	C	A	Intronic	ATG7	Ref / Ref	Ref / Alt	48,0	17,19	autophagy related 7
chr3	27763427	G	C	CDS (non-synonymous)	EOMES	Ref / Ref	Ref / Alt	14,0	3,5	eomesodermin
chr3	48206102	G	A	Intronic	CDC25A	Alt / Alt	Ref / Alt	0,315	4,4	cell division cycle 25A
chr3	58503216	C	T	Intronic	ACOX2	Ref / Ref	Ref / Alt	10,0	9,7	acyl-CoA oxidase 2, branched chain
chr3	109049192	A	G	Intronic	DPPA4	Ref / Ref	Ref / Alt	19,0	12,16	developmental pluripotency associated 4
chr3	122334126	C	A	Intronic	PARP15	Ref / Ref	Ref / Alt	84,0	36,41	poly (ADP-ribose) polymerase family, member 15
chr3	194133121	G	C	Intronic	ATP13A3	Ref / Alt	Alt / Alt	5,7	0,9	ATPase type 13A3
chr4	17528687	T	A	CDS (synonymous)	CLRN2	Ref / Ref	Ref / Alt	136,0	69,57	clarin 2
chr4	65803590	G	T	ncRNA	LOC401134	Ref / Ref	Ref / Alt	115,0	51,57	uncharacterized LOC401134
chr4	76722329	C	T	CDS (synonymous)	USO1	Ref / Ref	Ref / Alt	19,0	10,14	USO1 vesicle transport factor
chr4	123268733	G	A	CDS (non-synonymous)	KIAA1109	Ref / Ref	Ref / Alt	120,0	75,56	KIAA1109
chr4	145040999	T	C	Intronic	GYPA	Ref / Ref	Ref / Alt	9,0	7,4	glycophorin A (MNS blood group)
chr4	153271365	A	C	Intronic	FBXW7	Ref / Ref	Ref / Alt	28,0	21,15	F-box and WD repeat domain containing 7, E3 ubiquitin protein ligase
chr4	159630193	G	A	Downstream	ETFDH,PPID	Ref / Ref	Ref / Alt	11,0	5,4	electron-transferring-flavoprotein dehydrogenase
chr4	166264282	C	G	3' UTR	MSMO1	Ref / Ref	Ref / Alt	8,0	5,7	methylsterol monooxygenase 1
chr4	173962354	-	T	Downstream	GALNTL6	Ref / Ref	Ref / Alt	80,0	55,65	UDP-N-acetyl-alpha-D-galactosamine:polypeptide N-acetylgalactosaminyltransferase-like 6
chr5	1801426	G	C	Upstream	NDUFS6	Ref / Ref	Ref / Alt	10,0	4,4	NADH dehydrogenase (ubiquinone) Fe-S protein 6, 13kDa (NADH-coenzyme Q reductase)
chr5	16431773	T	G	Intergenic	MARCH11,ZNF622	Ref / Ref	Ref / Alt	69,0	24,45	zinc finger protein 622
chr5	21138878	-	T	Intergenic	CDH18,GUSBP1	Ref / Ref	Ref / Alt	32,0	20,18	glucuronidase, beta pseudogene 1
chr5	40827714	C	T	ncRNA	LOC100506548	Ref / Ref	Ref / Alt	92,0	48,43	uncharacterized LOC100506548
chr5	40827715	C	T	ncRNA	LOC100506548	Ref / Ref	Ref / Alt	87,0	48,40	uncharacterized LOC100506548
chr5	79837467	A	G	Intronic	FAM151B	Ref / Ref	Ref / Alt	52,0	17,24	family with sequence similarity 151, member B
chr5	82833125	G	T	CDS (stop gain)	VCAN	Ref / Ref	Ref / Alt	172,0	91,72	versican
chr5	128797105	G	A	CDS (synonymous)	ADAMTS19	Ref / Alt	Alt / Alt	5,3	0,9	ADAM metallopeptidase with thrombospondin type 1 motif, 19
chr5	135469514	T	C	ncRNA	SMAD5-AS1	Ref / Ref	Ref / Alt	183,0	90,79	SMAD5 antisense RNA 1
chr5	138614663	A	G	ncRNA	SNORA74A	Ref / Ref	Ref / Alt	130,0	58,60	small nucleolar RNA, H/ACA box 74A
chr5	147445130	A	T	Intronic	SPINK5	Ref / Ref	Ref / Alt	11,0	7,5	serine peptidase inhibitor, Kazal type 5
chr5	175805896	A	-	Intergenic	ARL10,NOP16	Alt / Alt	Ref / Alt	0,15	8,9	NOP16 nucleolar protein
chr6	15523298	C	T	CDS (non-synonymous)	DTNBP1	Ref / Ref	Ref / Alt	168,0	91,69	dystrobrevin binding protein 1
chr6	44150883	A	G	CDS (non-synonymous)	CAPN11	Ref / Ref	Ref / Alt	82,0	70,40	calpain 11
chr6	45544068	C	T	Intergenic	RUNX2,CLIC5	Ref / Ref	Ref / Alt	294,3	151133	runt-related transcription factor 2
chr6	55142458	-	T	Intronic	HCRTR2	Alt / Alt	Ref / Alt	0,8	3,5	hypocretin (orexin) receptor 2
chr6	69943240	T	C	CDS (non-synonymous)	BAI3	Ref / Ref	Ref / Alt	47,0	19,28	brain-specific angiogenesis inhibitor 3
chr6	71666784	G	A	5' UTR	B3GAT2	Ref / Ref	Ref / Alt	8,0	6,6	beta-1,3-glucuronyltransferase 2 (glucuronosyltransferase S)
chr6	89321748	C	G	3' UTR	RNGTT	Ref / Ref	Ref / Alt	106,0	39,42	RNA guanylyltransferase and 5'-phosphatase
chr6	100005685	G	A	Intronic	CCNC	Ref / Alt	Ref / Ref	6,8	9,0	cyclin C
chr6	109962556	T	C	Intronic	AK9	Ref / Ref	Ref / Alt	11,0	10,6	adenylate kinase 9
chr6	126075866	G	A	Intronic	HEY2	Ref / Ref	Ref / Alt	30,0	16,17	hairy/enhancer-of-split related with YRPW motif 2
chr6	146758116	C	T	3' UTR	GRM1	Ref / Ref	Ref / Alt	104,0	49,41	glutamate receptor, metabotropic 1
chr6	159652909	T	C	Intronic	FNDC1	Ref / Ref	Ref / Alt	187,0	84104	fibronectin type III domain containing 1
chr6	167741666	A	G	Intronic	TTLL2	Ref / Ref	Ref / Alt	16,0	7,11	tubulin tyrosine ligase-like family, member 2
chr7	731323	T	C	Intronic	PRKAR1B	Ref / Ref	Ref / Alt	90,0	49,56	protein kinase, cAMP-dependent, regulatory, type I, beta
chr7	22982974	C	T	3' UTR	FAM126A	Ref / Ref	Ref / Alt	189,0	124,72	family with sequence similarity 126, member A
chr7	29539648	A	G	CDS (non-synonymous)	CHN2	Ref / Ref	Ref / Alt	26,0	16,13	chimerin 2
chr7	30739525	G	A	Intronic	CRHR2	Ref / Alt	Ref / Ref	6,6	8,0	corticotropin releasing hormone receptor 2
chr7	97944934	A	T	Intronic	BAIAP2L1	Ref / Alt	Ref / Ref	10,6	13,0	BAI1-associated protein 2-like 1
chr7	99197958	G	T	Intronic	LOC100289187	Ref / Ref	Ref / Alt	138,0	75,77	transmembrane protein 225-like
chr7	100470474	C	T	Intronic	TRIP6	Ref / Ref	Ref / Alt	18,0	8,9	thyroid hormone receptor interactor 6
chr7	141112575	G	C	Intronic	TMEM178B	Ref / Ref	Ref / Alt	110,0	81,60	transmembrane protein 178B
chr7	141945246	T	C	ncRNA	MOXD2P	Ref / Alt	Alt / Alt	9,5	0,14	monooxygenase, DBH-like 2, pseudogene
chr7	154685178	A	C	3' UTR	DPP6	Ref / Ref	Ref / Alt	23,0	15,8	dipeptidyl-peptidase 6
chr8	3009025	T	C	CDS (synonymous)	CSMD1	Ref / Ref	Ref / Alt	14,0	13,13	CUB and Sushi multiple domains 1
chr8	37417560	G	A	Intergenic	KCNU1,ZNF703	Ref / Ref	Ref / Alt	169,0	91,63	zinc finger protein 703
chr8	70674150	T	C	Intronic	SLCO5A1	Ref / Ref	Ref / Alt	52,0	23,35	solute carrier organic anion transporter family, member 5A1
chr9	34725069	T	A	CDS (non-synonymous)	FAM205A	Ref / Alt	Ref / Ref	6,7	17,0	family with sequence similarity 205, member A
chr9	86895090	T	-	Intronic	SLC28A3	Ref / Ref	Ref / Alt	13,0	10,6	solute carrier family 28 (sodium-coupled nucleoside transporter), member 3
chr9	88207647	C	G	Intronic	AGTPBP1	Ref / Ref	Ref / Alt	199,0	86,88	ATP/GTP binding protein 1
chr9	108155393	G	A	Intergenic	SLC44A1,FSD1L	Ref / Ref	Ref / Alt	58,0	39,33	solute carrier family 44, member 1
chr10	6630034	A	C	Intergenic	PRKCQ-AS1,LINC00707	Ref / Ref	Ref / Alt	268,6	125144	prostaglandin D2 receptor (DP)
chr10	13658503	A	C	CDS (non-synonymous)	PRPF18	Ref / Ref	Ref / Alt	76,0	22,35	PRP18 pre-mRNA processing factor 18 homolog (S. cerevisiae)
chr10	22828841	G	A	Intronic	PIP4K2A	Ref / Ref	Ref / Alt	13,0	5,4	phosphatidylinositol-5-phosphate 4-kinase, type II, alpha
chr10	23483227	A	T	Downstream	PTF1A	Ref / Ref	Ref / Alt	44,0	25,24	pancreas specific transcription factor, 1a
chr10	51592148	G	C	3' UTR	TIMM23	Ref / Ref	Ref / Alt	65,0	40,26	translocase of inner mitochondrial membrane 23 homolog (yeast)
chr10	75113310	T	C	Intronic	TTC18	Ref / Ref	Ref / Alt	55,0	29,29	tetratricopeptide repeat domain 18
chr10	75669648	GT	-	Downstream	C10orf55	Ref / Ref	Ref / Alt	8,0	7,9	chromosome 10 open reading frame 55
chr10	79742346	C	G	Intronic	POLR3A	Ref / Ref	Ref / Alt	12,0	8,5	polymerase (RNA) III (DNA directed) polypeptide A, 155kDa
chr10	92661579	T	-	3' UTR	RPP30	Alt / Alt	Ref / Alt	0,14	7,6	ribonuclease P/MRP 30kDa subunit
chr10	93999562	T	A	CDS (synonymous)	CPEB3	Ref / Alt	Ref / Ref	9,6	17,0	cytoplasmic polyadenylation element binding protein 3
chr10	119003497	G	A	CDS (non-synonymous)	SLC18A2	Ref / Ref	Ref / Alt	40,0	16,24	solute carrier family 18 (vesicular monoamine), member 2
chr10	123730685	T	A	Intronic	NSMCE4A	Ref / Ref	Ref / Alt	10,0	5,4	non-SMC element 4 homolog A (S. cerevisiae)
chr10	134660562	C	A	CDS (synonymous)	TTC40	Ref / Ref	Ref / Alt	39,0	26,23	tetratricopeptide repeat domain 40
chr11	5664354	T	G	Intronic	TRIM34,TRIM6-TRIM34	Ref / Alt	Ref / Ref	8,6	16,0	tripartite motif containing 34
chr11	6487023	G	A	Intronic	TRIM3	Ref / Ref	Ref / Alt	23,0	14,8	tripartite motif containing 3
chr11	17596377	C	A	CDS (non-synonymous)	OTOG	Ref / Ref	Ref / Alt	40,0	23,22	otogelin
chr11	47200797	G	A	CDS (synonymous)	PACSIN3	Ref / Ref	Ref / Alt	175,0	86102	protein kinase C and casein kinase substrate in neurons 3
chr11	93431448	C	T	CDS (stop gain)	KIAA1731	Ref / Ref	Ref / Alt	153,4	77,89	KIAA1731
chr11	108009894	T	A	Intronic	ACAT1	Ref / Ref	Ref / Alt	10,0	7,11	acetyl-CoA acetyltransferase 1
chr11	133790087	C	A	CDS (non-synonymous)	IGSF9B	Ref / Ref	Ref / Alt	40,0	23,30	immunoglobulin superfamily, member 9B
chr12	15067511	T	C	3' UTR	ERP27	Ref / Ref	Ref / Alt	11,0	9,5	endoplasmic reticulum protein 27
chr12	32753530	T	C	Intronic	FGD4	Ref / Alt	Ref / Ref	7,4	11,0	FYVE, RhoGEF and PH domain containing 4
chr12	33031015	T	A	CDS (non-synonymous)	PKP2	Ref / Ref	Ref / Alt	97,4	55,59	plakophilin 2
chr12	69090588	A	T	Intronic	NUP107	Ref / Alt	Ref / Ref	19,11	43,0	nucleoporin 107kDa
chr12	101315846	T	-	Intronic	ANO4	Ref / Ref	Ref / Alt	21,0	12,13	anoctamin 4
chr12	108011183	C	G	CDS (non-synonymous)	BTBD11	Ref / Ref	Ref / Alt	79,0	39,50	BTB (POZ) domain containing 11
chr12	117476927	G	A	3' UTR	TESC	Ref / Ref	Ref / Alt	23,0	27,23	tescalcin
chr12	132281861	C	T	CDS (synonymous)	SFSWAP	Ref / Ref	Ref / Alt	60,0	32,23	splicing factor, suppressor of white-apricot homolog (Drosophila)
chr13	22275823	G	C	3' UTR	FGF9	Ref / Ref	Ref / Alt	57,0	33,22	fibroblast growth factor 9 (glia-activating factor)
chr13	113158815	G	A	Intronic	TUBGCP3	Ref / Ref	Ref / Alt	13,0	5,3	tubulin, gamma complex associated protein 3
chr14	50579113	G	A	Intronic	METTL21D	Alt / Alt	Ref / Ref	0,32	48,0	methyltransferase like 21D
chr14	88729589	T	C	CDS (non-synonymous)	KCNK10	Ref / Ref	Ref / Alt	70,0	38,26	potassium channel, subfamily K, member 10
chr14	89303460	C	G	Intronic	TTC8	Ref / Ref	Ref / Alt	20,0	11,12	tetratricopeptide repeat domain 8
chr14	91338453	C	A	CDS (stop gain)	RPS6KA5	Ref / Ref	Ref / Alt	21,0	11,16	ribosomal protein S6 kinase, 90kDa, polypeptide 5
chr14	101040398	C	T	Intergenic	BEGAIN,LINC00523	Ref / Ref	Ref / Alt	12,0	14,10	brain-enriched guanylate kinase-associated
chr14	102909848	-	T	Intronic	TECPR2	Ref / Alt	Ref / Ref	11,11	12,0	tectonin beta-propeller repeat containing 2
chr14	102915904	G	A	Intronic	TECPR2	Ref / Alt	Ref / Ref	8,5	8,0	tectonin beta-propeller repeat containing 2
chr14	102916318	T	C	Intronic	TECPR2	Ref / Alt	Ref / Ref	14,8	14,0	tectonin beta-propeller repeat containing 2
chr14	102931360	A	G	Intronic	TECPR2	Ref / Alt	Ref / Ref	5,6	16,0	tectonin beta-propeller repeat containing 2
chr14	103039936	G	C	Intergenic	MIR4309,RCOR1	Ref / Alt	Alt / Alt	29,36	0,32	REST corepressor 1
chr14	106370434	C	A	Intergenic	ELK2AP,KIAA0125	Ref / Ref	Ref / Alt	10,0	7,6	KIAA0125
chr14	106855860	T	C	Intergenic	LINC00226,LINC00221	Alt / Alt	Ref / Alt	0,9	4,7	long intergenic non-protein coding RNA 221
chr15	40329481	A	G	Intronic	SRP14	Ref / Ref	Ref / Alt	19,0	15,13	signal recognition particle 14kDa (homologous Alu RNA binding protein)
chr15	42529908	A	T	Intronic	TMEM87A	Ref / Ref	Ref / Alt	9,0	7,4	transmembrane protein 87A
chr15	52413807	-	T	3' UTR	GNB5	Ref / Ref	Ref / Alt	8,0	13,7	guanine nucleotide binding protein (G protein), beta 5
chr15	53807303	C	A	3' UTR	WDR72	Ref / Ref	Ref / Alt	13,0	9,5	WD repeat domain 72
chr15	60784383	G	A	3' UTR	RORA	Ref / Alt	Ref / Ref	34,38	37,0	RAR-related orphan receptor A
chr15	63616906	G	T	3' UTR	CA12	Ref / Ref	Ref / Alt	18,0	11,8	carbonic anhydrase XII
chr15	64168474	G	A	Intergenic	HERC1,DAPK2	Ref / Ref	Ref / Alt	37,0	21,16	death-associated protein kinase 2
chr16	1891936	T	C	CDS (non-synonymous)	MEIOB	Ref / Ref	Ref / Alt	48,0	35,26	meiosis specific with OB domains
chr16	2871055	T	C	CDS (non-synonymous)	PRSS21	Ref / Ref	Ref / Alt	318,4	187208	protease, serine, 21 (testisin)
chr16	19871266	C	T	3' UTR	GPRC5B	Ref / Ref	Ref / Alt	400,0	207190	G protein-coupled receptor, family C, group 5, member B
chr16	20320873	G	T	Downstream	GP2	Ref / Ref	Ref / Alt	56,0	21,22	glycoprotein 2 (zymogen granule membrane)
chr16	31102117	C	T	Downstream	VKORC1	Ref / Ref	Ref / Alt	9,0	7,5	vitamin K epoxide reductase complex, subunit 1
chr16	57755664	T	G	Intronic	CCDC135	Ref / Ref	Ref / Alt	33,0	15,19	coiled-coil domain containing 135
chr16	87960409	G	A	CDS (synonymous)	CA5A	Ref / Ref	Ref / Alt	55,0	50,31	carbonic anhydrase VA, mitochondrial
chr17	1539081	T	C	Intronic	SCARF1	Ref / Ref	Ref / Alt	9,0	3,5	scavenger receptor class F, member 1
chr17	10402087	A	T	CDS (non-synonymous)	MYH1	Ref / Ref	Ref / Alt	21,0	17,11	myosin, heavy chain 1, skeletal muscle, adult
chr17	11778596	C	T	Intronic	DNAH9	Ref / Alt	Ref / Ref	5,9	10,0	dynein, axonemal, heavy chain 9
chr17	33309982	-	T	Intronic	LIG3	Ref / Alt	Ref / Ref	6,9	12,0	ligase III, DNA, ATP-dependent
chr17	36204167	-	C	ncRNA	LOC284100	Ref / Ref	Ref / Alt	224,0	97,93	tyrosine 3-monooxygenase/tryptophan 5-monooxygenase activation protein, epsilon polypeptide pseudogene
chr17	39389148	C	A	CDS (non-synonymous)	KRTAP9-3	Ref / Ref	Ref / Alt	73,0	29,36	keratin associated protein 9-3
chr17	47018534	C	T	Intronic	SNF8	Ref / Ref	Ref / Alt	32,0	17,16	SNF8, ESCRT-II complex subunit, homolog (S. cerevisiae)
chr17	47018535	C	T	Intronic	SNF8	Ref / Ref	Ref / Alt	32,0	17,16	SNF8, ESCRT-II complex subunit, homolog (S. cerevisiae)
chr17	48560548	A	G	Intronic	RSAD1	Ref / Alt	Ref / Ref	6,4	11,0	radical S-adenosyl methionine domain containing 1
chr17	74718063	A	T	Intronic	JMJD6	Ref / Alt	Ref / Ref	5,5	8,0	jumonji domain containing 6
chr18	8786117	C	A	Intronic	SOGA2	Ref / Ref	Ref / Alt	12,0	9,11	SOGA family member 2
chr18	48335787	C	G	Intronic	MRO	Ref / Ref	Ref / Alt	32,0	19,17	maestro
chr18	56498996	T	A	Intergenic	MALT1,ZNF532	Ref / Ref	Ref / Alt	257,0	157142	zinc finger protein 532
chr19	8962434	C	T	Intronic	MUC16	Ref / Alt	Ref / Ref	12,8	9,0	mucin 16, cell surface associated
chr19	33353574	A	T	Intronic	SLC7A9	Ref / Alt	Ref / Ref	4,4	14,0	solute carrier family 7 (glycoprotein-associated amino acid transporter light chain, bo,+ system), member 9
chr19	50375023	G	C	Intronic	AKT1S1	Ref / Ref	Ref / Alt	117,0	48,61	AKT1 substrate 1 (proline-rich)
chr19	50657685	G	C	Intronic	IZUMO2	Ref / Ref	Ref / Alt	13,0	10,10	IZUMO family member 2
chr19	58477872	G	A	Intronic	C19orf18	Ref / Ref	Ref / Alt	66,0	29,23	chromosome 19 open reading frame 18
chr19	58477873	C	A	Intronic	C19orf18	Ref / Ref	Ref / Alt	65,0	30,23	chromosome 19 open reading frame 18
chr20	60909356	G	T	CDS (synonymous)	LAMA5	Ref / Ref	Ref / Alt	37,0	36,30	laminin, alpha 5
chr20	60909357	C	T	CDS (non-synonymous)	LAMA5	Ref / Ref	Ref / Alt	39,0	35,30	laminin, alpha 5
chr20	62771668	-	A	Intergenic	NPBWR2,MYT1	Ref / Ref	Ref / Alt	43,0	22,26	myelin transcription factor 1
chr20	62771669	C	T	Intergenic	NPBWR2,MYT1	Ref / Ref	Ref / Alt	43,0	22,28	myelin transcription factor 1
chr21	10793925	T	A	Intergenic	TEKT4P2,TPTE	Ref / Ref	Ref / Alt	16,0	7,4	transmembrane phosphatase with tensin homology
chr22	29451796	T	G	3' UTR	ZNRF3	Ref / Alt	Ref / Ref	13,9	26,0	zinc and ring finger 3
chr22	43594640	C	A	Intergenic	TTLL12,SCUBE1	Ref / Ref	Ref / Alt	189,0	112115	signal peptide, CUB domain, EGF-like 1
chr22	50639636	C	G	CDS (synonymous)	SELO	Ref / Alt	Ref / Ref	6,5	10,0	selenoprotein O
chrX	49958663	T	G	CDS (non-synonymous)	AKAP4	Ref / Ref	Ref / Alt	205,0	82103	A kinase (PRKA) anchor protein 4
chrX	53272559	C	T	CDS (synonymous)	IQSEC2	Ref / Ref	Ref / Alt	39,0	20,19	IQ motif and Sec7 domain 2
chrX	69250403	G	C	Intronic	EDA	Ref / Ref	Ref / Alt	43,0	11,14	ectodysplasin A
chrX	101153150	T	A	CDS (non-synonymous)	ZMAT1	Ref / Ref	Ref / Alt	46,0	15,18	zinc finger, matrin-type 1
chrX	111698646	C	A	CDS (synonymous)	ZCCHC16	Ref / Ref	Ref / Alt	87,0	33,31	zinc finger, CCHC domain containing 16
chrX	125954040	GAAA	-	Intronic	CXorf64	Ref / Ref	Ref / Alt	12,0	9,5	chromosome X open reading frame 64
chrX	129547129	G	A	3' UTR	RBMX2	Ref / Ref	Ref / Alt	94,0	41,50	RNA binding motif protein, X-linked 2
